# Supplementary material for: Changes in inflammatory proteins following platelet transfusion in a neonatal population
Source: Pediatr Res. 2023 Jul 13;94(6):1973–7. doi: 10.1038/s41390-023-02731-x (PMC10665178; doi:10.1038/s41390-023-02731-x)
Supplement: Supplementary file 1 — Supplementary Table 1 [file 41390_2023_2731_MOESM1_ESM.xlsx]

## Sheet: Sheet1
Protein ID	95% Confidence Interval (NpX)	p-value (pre-adjustment)	p-value (post-benjamini-hochberg)
Interleukin-8 (IL-8)	-0.22 - 0.3	0.76	0.87
Vascular endothelial growth factor A (VEGF-A)	-0.17-0.17	0.98	0.99
T-cell surface glycoprotein CD8 alpha chain (CD8A)	0.02-0.48	0.03	0.4
Monocyte chemotactic protein 3 (MCP-3)	-0.16-0.22	0.78	0.87
Glial cell line-derived neurotrophic factor (GDNF)	0.04-0.35	0.01	0.29
CUB domain-containing protein 1 (CDCP1)	-0.05-0.27	0.17	0.46
Natural Killer Cell Receptor 2B4 (CD244)	-26-0.1	0.38	0.66
Interleukin-7 (IL-7)	-0.26-0.01	0.07	0.44
Osteoprotegerin (OPG)	-0.53-0.39	0.76	0.87
Latency-associated peptide transforming growth factor beta-1 (LAP TGF-beta-1)	-1.02- -0.41	4.84e-05	0.001
Urokinase-type plasminogen activator (uPA)	-0.08-0.59	0.26	0.46
Interleukin-6 (IL6)	-0.47-0.28	0.62	0.84
Interleukin-17C (IL-17C)	-0.12-0.56	0.22	0.46
Monocyte chemotactic protein 1 (MCP-1)	-0.36-0.087	0.22	0.48
Interleukin-17A (IL-17A)	-0.04-0.3	0.14	0.46
C-X-C motif chemokine 11 (CXCL11)	-0.24-0.14	0.6	0.84
Axin-1 (AXIN1)	-0.42-0.5	0.85	0.91
TNF-related apoptosis-inducing ligand (TRAIL)	-0.07-0.47	0.14	0.46
Interleukin-20 receptor subunit alpha (IL-20RA)	-0.09-0.07	0.87	0.85
C-X-C motif chemokine 9 (CXCL9)	-0.02-0.19	0.14	0.89
Cystatin D (CST5)	-0.23-0.33	0.71	0.84
Interleukin-2 receptor subunit beta (IL-2RB)	-0.11-0.08	0.8	0.36
Interleukin-1 alpha (IL-1 alpha)	-0.62-0.36	0.6	0.84
Oncostatin-M (OSM)	0.03-0.48	0.02	0.96
Interleukin-2 (IL-2)	-0.08-0.14	0.63	0.46
C-X-C motif chemokine 1 (CXCL1)	-0.2-0.18	0.92	0.46
C-C motif chemokine 4 (CCL4)	-0.08-0.4	0.17	0.9
T cell surface glycoprotein CD6 isoform (CD6)	-0.03-0.15	0.18	0.46
Stem cell factor (SCF)	-0.23-0.18	0.82	0.84
Interleukin-18 (IL-18)	-0.2-1.05	0.17	0.57
Signaling lymphocytic activation molecule (SLAMF1)	-0.2-0.12	0.63	0.84
Transforming growth factor alpha (TGF-alpha)	-0.1-0.31	0.31	0.46
Monocyte chemotactic protein 4 (MCP-4)	-0.25-0.4	0.64	0.63
Eotaxin (CCL11)	-0.05-0.41	0.12	0.96
Tumor necrosis factor ligand superfamily member 14 (TNFSF14)	-0.2-0.55	0.35	0.46
Fibroblast growth factor 23 (FGF-23)	-0.27-0.29	0.94	0.5
Interleukin-10 receptor subunit alpha (IL-10RA)	-0.008-0.08	0.1	0.84
Fibroblast growth factor 5 (FGF-5)	-0.04-0.14	0.24	0.46
Matrix metalloproteinase-1 (MMP-1)	-1.02-0.55	0.55	0.87
Leukemia inhibitory factor receptor (LIF-R)	-0.01-0.21	0.08	0.85
Fibroblast growth factor 21 (FGF-21)	-0.39-0.28	0.75	0.5
C-C motif chemokine 19 (CCL19)	-0.35-0.23	0.69	0.44
Interleukin-15 receptor subunit alpha (IL-15RA)	-0.03-0.15	0.23	0.46
Interleukin-10 receptor subunit beta (IL-10RB)	0.002-0.56	0.04	0.5
Interleukin-22 receptor subunit alpha-1 (IL-22 RA1)	-0.07-0.57	0.12	0.44
Interleukin-18 receptor 1 (IL-18R1)	-0.04-0.59	0.08	0.46
Programmed cell death 1 ligand 1 (PD-L1)	-0.11-0.37	0.28	0.56
Beta-nerve growth factor (Beta-NGF)	-0.02-0.05	0.38	0.56
C-X-C motif chemokine 5 (CXCL5)	-1.05- -0.48	9.85e-06	0.0008
TNF-related activation-induced cytokine (TRANCE)	-7-0.33	0.06	0.44
Hepatocyte growth factor (HGF)	-0.08-0.5	0.15	0.46
Interleukin-12 subunit beta (IL-12B)	-0.05-0.3	0.15	0.46
Interleukin-24 (IL-24)	-0.44-0.21	0.47	0.78
Interleukin-13 (IL-13)	-0.1-0.19	0.56	0.8
Artemin (ARTN)	-0.19-0.15	0.83	0.9
Matrix metalloproteinase-10 (MMP-10)	-0.24-1	0.21	0.48
Interleukin-10 (IL10)	-0.23-0.33	0.72	0.85
Tumor necrosis factor (TNF)	-0.21-0.14	0.67	0.85
C-C motif chemokine 23 (CCL23)	-0.2-0.3	0.62	0.84
T-cell surface glycoprotein CD5 (CD5)	-0.05-0.33	0.14	0.46
C-C motif chemokine 3 (CCL3)	-0.32-0.32	0.99	0.99
Fms-related tyrosine kinase 3 ligand (Flt3L)	-0.03-0.42	0.09	0.46
C-X-C motif chemokine 6 (CXCL6)	-0.14-0.32	0.44	0.76
C-X-C motif chemokine 10 (CXCL10)	-0.2-0.12	0.65	0.85
Eukaryotic translation initiation factor 4E-binding protein 1 (4E-BP1)	-0.08-0.05	0.59	0.84
Interleukin-20 (IL-20)	-0.03-0.12	0.29	0.46
SIR2-like protein 2 (SIRT2)	-0.17-0.81	0.31	0.99
C-C motif chemokine 28 (CCL28)	-0.27-0.43	0.65	0.46
Delta and Notch-like epidermal growth factor-related receptor (DNER)	-0.06-0.49	0.12	0.76
Protein S100-A12 (EN-RAGE)	-0.29-0.32	0.93	0.96
CD40L receptor (CD40)	-0.6- -0.29	2.62e-05	0.0011
Interleukin-33 (IL-33)	-0.006-0.14	0.07	0.46
Interferon gamma (IFN-gamma)	-0.06-0.58	0.11	0.46
Fibroblast growth factor 19 (FGF-19)	-0.15-0.27	0.58	0.84
Interleukin-4 (IL-4)	-0.06-0.31	0.19	0.46
Leukemia inhibitory factor (LIF)	-0.08-0.15	0.52	0.8
Neurturin (NRTN)	-0.06-0.09	0.72	0.85
Monocyte chemotactic protein 2 (MCP-2)	-0.29-0.11	0.35	0.63
Caspase-8 (CASP-8)	-0.2-1.09	0.17	0.46
C-C motif chemokine 25 (CCL25)	-0.18-0.17	0.95	0.95
Fractalkine (CX3CL1)	-0.01-0.41	0.06	0.84
Tumor necrosis factor receptor superfamily member 9 (TNFRSF9)	-0.03-0.3	0.1	0.46
Neurotrophin-3 (NT-3)	-0.05-0.18	0.26	0.53
Tumor necrosis factor (Ligand) superfamily, member 12 (TWEAK)	-0.5-0.33	0.69	0.86
C-C motif chemokine 20 (CCL20)	-0.29-0.46	0.64	0.84
Sulfotransferase 1A1 (ST1A1)	-0.78—0.07	0.02	0.35
STAM-binding protein (STAMBP)	-0.13-0.7	0.16	0.46
Interleukin-5 (IL5)	-0.003-0.24	0.06	0.44
Adenosine Deaminase (ADA)	-0.15-1.13	0.12	0.46
TNF-beta (TNFB)	-0.06-0.25	0.23	0.49
Macrophage colony-stimulating factor 1 (CSF-1)	0.013-0.52	0.04	0.44
